# Supplementary material for: Gene editing of the thioester reductase step in the biosynthesis of lysergic acid amides
Source: PLoS One. 2025 Oct 29;20(10):e0334651. doi: 10.1371/journal.pone.0334651 (PMC12571304; doi:10.1371/journal.pone.0334651)
Supplement: S9 Raw data — Data are supplied in a Microsoft Excel file with separate tabs for Fig 4 and Fig 5. (XLSX) [file pone.0334651.s009.xlsx]

## Sheet: for Figure 4
strain	lysergic acid % total	lysergyl-alanine % total	ergonovine % total	LAH % total	ergine % total
wild type	0.737263	0.175509	0.796246	93.9648	4.32615
wild type	4.62745	0.972857	2.3967	90.1106	1.89242
wild type	1.03321	0.262168	0.846065	95.5264	2.33218
wild type	1.44807	0.167668	0.774449	93.2541	4.35572
wild type	0.74355	0.158562	0.619907	95.8908	2.58716
wild type	1.84542	0.659933	1.65545	93.2385	2.60073
e24	96.611	3.00976	0.111478	0.267809	0
e24	96.6973	2.98927	0.08922	0.224163	0
e24	95.2112	4.35395	0.183484	0.251361	0
e24	95.9802	3.64208	0.156735	0.22094	0
e24	94.8405	4.78006	0.133152	0.246273	0
e24	98.055	1.73009	0.0659414	0.148953	0
e24	93.3011	6.4816	0.0712368	0.146083	0
e24	97.2437	2.55542	0.0444782	0.156382	0
e24 easO ko	98.1512	1.69467	0.15413	0	0
e24 easO ko	98.497	1.34875	0.154231	0	0
e24 easO ko	98.0394	1.83414	0.126492	0	0
e24 easO ko	98.869	0.984037	0.146937	0	0
e24 easO ko	98.1102	1.72055	0.169239	0	0
e24 easO ko	98.5837	1.31992	0.0963984	0	0
e24 easO ko	97.8805	1.9437	0.175842	0	0
e24 easO ko	97.3866	2.50775	0.105638	0	0
e24 easP ko	98.8156	1.02544	0.13033	0.028581	0
e24 easP ko	97.7158	2.114	0.106286	0.0638855	0
e24 easP ko	98.2212	1.60739	0.150356	0.0210966	0
e24 easP ko	98.8257	1.00765	0.14648	0.0201623	0
e24 easP ko	98.8968	0.976545	0.0885342	0.0381659	0
e24 easP ko	97.2472	2.59101	0.108056	0.0536993	0
e24 easP ko	98.0419	1.74953	0.170302	0.0382439	0
e24 easP ko	96.506	3.19746	0.258522	0.0380364	0

## Sheet: for Figure 5
	*all raw data are abundance x one million
	[M+H]+ 269	[M+H] + 271	percent [M+H]+ 271
e24 O18	264	4.17	1.55498
e24 O18	115	2.55	2.16929
e24 O18	184	4.4	2.33546
e24 plain	222	5.07	2.23279
e24 plain	219	5.31	2.36726
e24 plain	213	4.63	2.12746
lpsB ko O18	129	2.46	1.87129
lpsB ko O18	238	2.75	1.14226
lpsB ko O18	154	3.34	2.12279
lpsB ko plain	164	2.66	1.59606
lpsB ko plain	270	5.36	1.94654
lpsB ko plain	244	4.39	1.76738
	[M+H] + 273	[M+H]+ 275	percent [M+H]+ 275
e24 O18	141	92.8	39.692
e24 O18	144	99	40.7407
e24 O18	194	129	39.9381
e24 plain	95.8	12.3	11.3784
e24 plain	147	17.7	10.7468
e24 plain	56.7	8.69	13.2895
